# Supplementary material for: Mesenchymal stem cells receive adaptive islet–derived miR-151–containing sEVs to promote β cell compensation in obesity
Source: Sci Adv. 2026 Jul 17;12(29):eadu4196. doi: 10.1126/sciadv.adu4196 (PMC13378542; doi:10.1126/sciadv.adu4196)
Supplement: Supplementary file 2 — Data S1 [file sciadv.adu4196_data_s1.zip]

Archive with 1 entries (1 files):
- adu4196_data_s1.xlsx
